# Supplementary material for: Cardiomyocyte Hypocontractility and Reduced Myofibril Density in End-Stage Pediatric Cardiomyopathy
Source: Front Physiol. 2017 Dec 22;8:1103. doi: 10.3389/fphys.2017.01103 (PMC5743800; doi:10.3389/fphys.2017.01103)
Supplement: Supplementary file 13 [file Table1.XLSX]

## Sheet: Blad1
Figure name as uploaded	Manuscript Figure	Lanes in raw image
Figure 1	Figure 2A 2 lanes on the left	4 and 6
Figure 2	Figure 2A 2 lanes on the right	3 and 4
Figure 3	Figure 3A	3 and 4
Figure 4	Figure 3B	3 and 4
Figure 5	Figure 3C	3 and 4
Figure 6	Figure 6A GAPDH	4,5, 11 and 13
Figure 7	Figure 6A HSP70	4,5, 11 and 13
Figure 8	Figure 6B GAPDH and HSP27 lane on the right	8
Figure 9	Figure 6B GAPDH and HSP27 three lanes on the left	4, 5 and 11
Figure 10	Figure 6E LC3BI/LC3BII	4, 5 10 and 11
Figure 11	Figure 6F GAPDH	1, 2, 3, 5, 6, 7
Figure 12	Figure 6F P62	1, 2, 3, 5, 6, 7
